# Supplementary material for: A chemically induced attenuated strain of Candida albicans generates robust protective immune responses and prevents systemic candidiasis development
Source: eLife. 2024 May 24;13:RP93760. doi: 10.7554/eLife.93760 (PMC11126311; doi:10.7554/eLife.93760)
Supplement: Figure 1—source data 1. [file elife-93760-fig1-data1.zip]

Archive with 23 entries (21 files):
- Figure 1/Figure A,B,C,E,F and G.xlsx
- Figure 1/Figure D Biofilm Image/
- Figure 1/Figure D Biofilm Image/Fig1D Ca (2D picture).tif
- Figure 1/Figure D Biofilm Image/Fig1D Ca (3D picture).tif
- Figure 1/Figure D Biofilm Image/Fig1D Ca+250uMEDTA (2D picture).tif
- Figure 1/Figure D Biofilm Image/Fig1D Ca+250uMEDTA (3D picture).tif
- Figure 1/Figure D Biofilm Image/Fig1D Ca+250uMEDTA+8uMMgSO4 (2D picture).tif
- Figure 1/Figure D Biofilm Image/Fig1D Ca+250uMEDTA+8uMMgSO4 (3D picture).tif
- Figure 1/Figure D Biofilm Image/Fig1D Ca+8uMMgSO4 (2D picture).tif
- Figure 1/Figure D Biofilm Image/Fig1D Ca+8uMMgSO4 (3D picture).tif
- Figure 1/Figure H Biofilm Image/
- Figure 1/Figure H Biofilm Image/Fig1H Ca (2D picture).tif
- Figure 1/Figure H Biofilm Image/Fig1H Ca (3D picture).tif
- Figure 1/Figure H Biofilm Image/Fig1H Ca+100uMCE (2D picture).tif
- Figure 1/Figure H Biofilm Image/Fig1H Ca+100uMCE (3D picture).tif
- Figure 1/Figure H Biofilm Image/Fig1H Ca+100uMTPEN (2D picture).tif
- Figure 1/Figure H Biofilm Image/Fig1H Ca+100uMTPEN (3D picture).tif
- Figure 1/Figure H Biofilm Image/Fig1H Ca+250uMAprotinin (2D picture).tif
- Figure 1/Figure H Biofilm Image/Fig1H Ca+250uMAprotinin (3D picture).tif
- Figure 1/Figure H Biofilm Image/Fig1H Ca+250uMDTPA (2D picture).tif
- Figure 1/Figure H Biofilm Image/Fig1H Ca+250uMDTPA (3D picture).tif
- Figure 1/Figure H Biofilm Image/Fig1H Ca+250uMEDTA (2D picture).tif
- Figure 1/Figure H Biofilm Image/Fig1H Ca+250uMEDTA (3D picture).tif
