# Supplementary material for: A chemically induced attenuated strain of Candida albicans generates robust protective immune responses and prevents systemic candidiasis development
Source: eLife. 2024 May 24;13:RP93760. doi: 10.7554/eLife.93760 (PMC11126311; doi:10.7554/eLife.93760)
Supplement: Figure 2—source data 1. [file elife-93760-fig2-data1.zip]

Archive with 1 entries (1 files):
- Figure 2/Figure 2.xlsx
