# Supplementary material for: A chemically induced attenuated strain of Candida albicans generates robust protective immune responses and prevents systemic candidiasis development
Source: eLife. 2024 May 24;13:RP93760. doi: 10.7554/eLife.93760 (PMC11126311; doi:10.7554/eLife.93760)
Supplement: Figure 3—source data 1. [file elife-93760-fig3-data1.zip]

Archive with 9 entries (8 files):
- Figure 3/Figure A/
- Figure 3/Figure A/Fig3A (i) Ca Rio9 3253.tif
- Figure 3/Figure A/Fig3A (i) CAET Rio9 3266.tif
- Figure 3/Figure A/Fig3A (ii) Ca Rio9 3254.tif
- Figure 3/Figure A/Fig3A (ii) CAET Rio9 3267.tif
- Figure 3/Figure A/Fig3A (iii) Ca Rio9 3255.tif
- Figure 3/Figure A/Fig3A (iii) CAET Rio9 3268.tif
- Figure 3/Figure B, C and D.xlsx
- Figure 3/Figure E.xlsx
