# Supplementary material for: A chemically induced attenuated strain of Candida albicans generates robust protective immune responses and prevents systemic candidiasis development
Source: eLife. 2024 May 24;13:RP93760. doi: 10.7554/eLife.93760 (PMC11126311; doi:10.7554/eLife.93760)
Supplement: Figure 4—source data 1. [file elife-93760-fig4-data1.zip]

Archive with 25 entries (22 files):
- Figure 4/Fig 4Bi/
- Figure 4/Fig 4Bi/RAW+Ca 1hr  2023-06-08 10h49m09s(Ethidium Bromide).jpg
- Figure 4/Fig 4Bi/RAW+Ca 2hr   2023-06-08 10h50m23s(Ethidium Bromide).jpg
- Figure 4/Fig 4Bi/RAW+Ca 3hr 2023-06-08 10h36m47s(Ethidium Bromide).jpg
- Figure 4/Fig 4Bi/RAW+CAET 1hr  2023-06-08 10h40m07s(Ethidium Bromide).jpg
- Figure 4/Fig 4Bi/RAW+CAET 2hr 2023-06-08 10h40m53s(Ethidium Bromide).jpg
- Figure 4/Fig 4Bi/RAW+CAET 3hr 2023-06-08 10h41m36s(Ethidium Bromide).jpg
- Figure 4/Fig 4Ci/
- Figure 4/Fig 4Ci/CAET 20X.jpg
- Figure 4/Fig 4Ci/CAET 40X.jpg
- Figure 4/Fig 4Ci/RAW 20X.jpg
- Figure 4/Fig 4Ci/RAW 40X.jpg
- Figure 4/Fig 4Ci/WT 20X.jpg
- Figure 4/Fig 4Ci/WT 40X.jpg
- Figure 4/Figure 4 A i/
- Figure 4/Figure 4 A i/RAW and Candida_CAET 1h_007.fcs
- Figure 4/Figure 4 A i/RAW and Candida_CAET 2h_008.fcs
- Figure 4/Figure 4 A i/RAW and Candida_CAET 3h_009.fcs
- Figure 4/Figure 4 A i/RAW and Candida_CFSE_003.fcs
- Figure 4/Figure 4 A i/RAW and Candida_DEEP RED_002.fcs
- Figure 4/Figure 4 A i/RAW and Candida_UNSTAINED_001.fcs
- Figure 4/Figure 4 A i/RAW and Candida_WT 1h_004.fcs
- Figure 4/Figure 4 A i/RAW and Candida_WT 2h_005.fcs
- Figure 4/Figure 4 A i/RAW and Candida_WT 3h_006.fcs
- Figure 4/Figure A ii,B ii and C ii.xlsx
