# Supplementary material for: A chemically induced attenuated strain of Candida albicans generates robust protective immune responses and prevents systemic candidiasis development
Source: eLife. 2024 May 24;13:RP93760. doi: 10.7554/eLife.93760 (PMC11126311; doi:10.7554/eLife.93760)
Supplement: Figure 5—source data 1. [file elife-93760-fig5-data1.zip]

Archive with 7 entries (6 files):
- Figure 5/Figure 5 C/
- Figure 5/Figure 5 C/1° Saline-2° Ca  Medulla 40X.jpg
- Figure 5/Figure 5 C/1° Saline-2° Ca Cortex 40X.jpg
- Figure 5/Figure 5 C/Ca Cortex 40X.jpg
- Figure 5/Figure 5 C/Ca Medulla 40X.jpg
- Figure 5/Figure 5 E and F.xlsx
- Figure 5/Figure 5.xlsx
